# Supplementary material for: QFASA: A Comprehensive R Package for Diet Estimation via Fatty Acid Signature Analysis
Source: Ecol Evol. 2025 Mar 12;15(3):e71090. doi: 10.1002/ece3.71090 (PMC11903200; doi:10.1002/ece3.71090)
Supplement: Supplementary file 1 — Data S1. [file ECE3-15-e71090-s001.zip]

Archive with 20 entries (20 files):
- ece371090-sup-0001-supinfo_All_CI_Code.R
- ece371090-sup-0002-supinfo_All_MUFASA_Code.R
- ece371090-sup-0003-supinfo_All_Rep_Code.R
- ece371090-sup-0004-supinfo_All_Selection_Algorithm_Code.R
- ece371090-sup-0005-supinfo_All_Simplified_MUFASA_Code.R
- ece371090-sup-0006-supinfo_All_SimultaneousEst_MUFASA_Code.R
- ece371090-sup-0007-supinfo_bal.diet.data.R
- ece371090-sup-0008-supinfo_CC.R
- ece371090-sup-0009-Confidence_Interval_Beta_Distribution.R
- ece371090-sup-0010-supinfo_FAset.R
- ece371090-sup-0011-supinfo_predatorFAs.R
- ece371090-sup-0013-supinfo_preyFAs.R
- ece371090-sup-0014-supinfo_Prey_Cluster.R
- ece371090-sup-0015-supinfo_pseudo.pred.R
- ece371090-sup-0016-supinfo_qfasa.R
- ece371090-sup-0017-supinfo_roxygentags.r
- ece371090-sup-0018-supinfo_Simultaneous_Estimation_of_CCs.R
- ece371090-sup-0019-Supplementary Material.docx
- ece371090-sup-0020-supinfo_unbal.diet.data.R
- ece71090-sup-0012-supinfo_prey.on.prey.R
