# Supplementary material for: QFASA: A Comprehensive R Package for Diet Estimation via Fatty Acid Signature Analysis
Source: Ecol Evol. 2025 Mar 12;15(3):e71090. doi: 10.1002/ece3.71090 (PMC11903200; doi:10.1002/ece3.71090)
Supplement: Supplementary file 1 — Data S1. [file ECE3-15-e71090-s001.zip › ece371090-sup-0007-supinfo_bal.diet.data.R]

#' Sample example of balanced repeatability diet estimates data with only two
#' repeated measurements per predator.
#'
#' @format A data frame with 100 predator diets (50 unique predators) and
#' 13 variables:
#' \describe{
#' \item{Seal.ID}{Predator (1 to 50)}
#' \item{Year}{Either 1 or 2}
#' \item{capelin}{estimated diet proportion}
#' \item{coho}{estimated diet proportion}
#' \item{eulachon}{estimated diet proportion}
#' \item{herring}{estimated diet proportion}
#' \item{mackerel}{estimated diet proportion}
#' \item{pilchard}{estimated diet proportion}
#' \item{pollock}{estimated diet proportion}
#' \item{sandlance}{estimated diet proportion}
#' \item{squid}{estimated diet proportion}
#' \item{surfsmelt_s}{estimated diet proportion}
#' \item{sufsmelt_lg}{estimated diet proportion}
#' }
#'
"bal.diet.data"
