# Supplementary material for: QFASA: A Comprehensive R Package for Diet Estimation via Fatty Acid Signature Analysis
Source: Ecol Evol. 2025 Mar 12;15(3):e71090. doi: 10.1002/ece3.71090 (PMC11903200; doi:10.1002/ece3.71090)
Supplement: Supplementary file 1 — Data S1. [file ECE3-15-e71090-s001.zip › ece371090-sup-0008-supinfo_CC.R]

#' Fatty acid calibration coefficients.
#'
#' @format A data frame with 66 observations and 2 variables:
#' \describe{
#' \item{FA}{fatty acid names}
#' \item{CC}{calibration coefficient for corresponding fatty acid}
#' }
#'
"CC"
