# Supplementary material for: QFASA: A Comprehensive R Package for Diet Estimation via Fatty Acid Signature Analysis
Source: Ecol Evol. 2025 Mar 12;15(3):e71090. doi: 10.1002/ece3.71090 (PMC11903200; doi:10.1002/ece3.71090)
Supplement: Supplementary file 1 — Data S1. [file ECE3-15-e71090-s001.zip › ece371090-sup-0010-supinfo_FAset.R]

#' List of fatty acids used in sample prey and predator data sets,
#' \code{preyFAs} and \code{predatorFAs} respectively.
#'
#' @format A data frame with 39 observations and 1 variable:
#' \describe{
#' \item{FA}{Fatty acid name}
#' }
#'
"FAset"
