# Supplementary material for: QFASA: A Comprehensive R Package for Diet Estimation via Fatty Acid Signature Analysis
Source: Ecol Evol. 2025 Mar 12;15(3):e71090. doi: 10.1002/ece3.71090 (PMC11903200; doi:10.1002/ece3.71090)
Supplement: Supplementary file 1 — Data S1. [file ECE3-15-e71090-s001.zip › ece371090-sup-0013-supinfo_preyFAs.R]

#' Prey fatty acid signatures. Each prey signature is a row with fatty
#' acid proportions in columns.
#'
#' The prey file should contain all of the individual fatty acid signatures of
#' the prey and their lipid contents (where appropriate) - a matrix of
#' the mean values for the FAs (prey.matrix) by the designated prey
#' modelling group is then calculated using the MEANmeth function.
#'
#' Like the predator .csv file you can have as many tombstone data
#' columns as required but there must be at least one column that
#' identifies the modelling group, in this case, Species.
#'
#' Unlike the predator data, the prey data is not subsetted and
#' renomalized during the modelling so the prey file needs to be
#' subsetted for the desired fatty acid set and renormalized to
#' sum to 1 prior to calculating the mean values.
#' 
#' The full FA set is extracted from the data frame
#' (columns 4 onward), subsetted for the FA set in use and then
#' renormalized over 1. The modelling group names (the "Species" column
#' in this case) is then added back to the subsetted and renormalized
#' data (as the first column) and the average values calculated using
#' the MEANmeth function. Note that for the MEANmeth function to work
#' the modelling group name must be in the first column.
#'
#' @format A data frame with 302 observations and 70 variables:
#' \describe{
#' \item{Lab.Code}{TODO}
#' \item{Species}{TODO}
#' \item{lipid}{TODO}
#' \item{c12.0}{}
#' \item{c13.0}{}
#' \item{Iso14}{}
#' \item{c14.0}{}
#' \item{c14.1w9}{}
#' \item{c14.1w7}{}
#' \item{c14.1w5}{}
#' \item{Iso15}{}
#' \item{Anti15}{}
#' \item{c15.0}{}
#' \item{c15.1w8}{}
#' \item{c15.1w6}{}
#' \item{Iso16}{}
#' \item{c16.0}{}
#' \item{c16.1w11}{}
#' \item{c16.1w9}{}
#' \item{c16.1w7}{}
#' \item{c7Me16.0}{}
#' \item{c16.1w5}{}
#' \item{c16.2w6}{}
#' \item{Iso17}{}
#' \item{c16.2w4}{}
#' \item{c16.3w6}{}
#' \item{c17.0}{}
#' \item{c16.3w4}{}
#' \item{c17.1}{}
#' \item{c16.3w1}{}
#' \item{c16.4w3}{}
#' \item{c16.4w1}{}
#' \item{c18.0}{}
#' \item{c18.1w13}{}
#' \item{c18.1w11}{}
#' \item{c18.1w9}{}
#' \item{c18.1w7}{}
#' \item{c18.1w5}{}
#' \item{c18.2d5.11}{}
#' \item{c18.2w7}{}
#' \item{c18.2w6}{}
#' \item{c18.2w4}{}
#' \item{c18.3w6}{}
#' \item{c18.3w4}{}
#' \item{c18.3w3}{}
#' \item{c18.3w1}{}
#' \item{c18.4w3}{}
#' \item{c18.4w1}{}
#' \item{c20.0}{}
#' \item{c20.1w11}{}
#' \item{c20.1w9}{}
#' \item{c20.1w7}{}
#' \item{c20.2w9}{}
#' \item{c20.2w6}{}
#' \item{c20.3w6}{}
#' \item{c20.4w6}{}
#' \item{c20.3w3}{}
#' \item{c20.4w3}{}
#' \item{c20.5w3}{}
#' \item{c22.1w11}{}
#' \item{c22.1w9}{}
#' \item{c22.1w7}{}
#' \item{c22.2w6}{}
#' \item{c21.5w3}{}
#' \item{c22.4w6}{}
#' \item{c22.5w6}{}
#' \item{c22.4w3}{}
#' \item{c22.5w3}{}
#' \item{c22.6w3}{}
#' \item{c24.1w9}{}
#' }
#'
"preyFAs"
