# Supplementary material for: QFASA: A Comprehensive R Package for Diet Estimation via Fatty Acid Signature Analysis
Source: Ecol Evol. 2025 Mar 12;15(3):e71090. doi: 10.1002/ece3.71090 (PMC11903200; doi:10.1002/ece3.71090)
Supplement: Supplementary file 1 — Data S1. [file ECE3-15-e71090-s001.zip › ece371090-sup-0017-supinfo_roxygentags.r]

#' Roxygen commands
#'
#' @useDynLib ErrorModelSimpleEquant
#' @useDynLib CommonDiet
#'
#' @keywords internal
dummy <- function(){
  return(NULL)
}
